# Supplementary material for: Development of a Multi-Epitope Vaccine for Mycoplasma hyopneumoniae and Evaluation of Its Immune Responses in Mice and Piglets
Source: Int J Mol Sci. 2022 Jul 18;23(14):7899. doi: 10.3390/ijms23147899 (PMC9318870; doi:10.3390/ijms23147899)
Supplement: Supplementary file 1 [file ijms-23-07899-s001.zip]

Archive with 7 entries (6 files):
- ijms-1768532-supplementary/
- ijms-1768532-supplementary/Supplementary File 1.pdf
- ijms-1768532-supplementary/Supplementary File 2.pdf
- ijms-1768532-supplementary/Supplementary File 3.xls
- ijms-1768532-supplementary/Supplementary File 4.pdf
- ijms-1768532-supplementary/Supplementary File 5.xls
- ijms-1768532-supplementary/Supplementary File 6.pdf
