# Supplementary material for: Development of a Multi-Epitope Vaccine for Mycoplasma hyopneumoniae and Evaluation of Its Immune Responses in Mice and Piglets
Source: Int J Mol Sci. 2022 Jul 18;23(14):7899. doi: 10.3390/ijms23147899 (PMC9318870; doi:10.3390/ijms23147899)
Supplement: Supplementary file 1 [file ijms-23-07899-s001.zip › ijms-1768532-supplementary/Supplementary File 5.xls]

## Sheet: Sheet1
Supplementary File S5
Sheet 1. A total of 594 B-cell epitopes found by ABCPred and Bcepred, and 35 B-cell epitopes were co-identified by the two services
ABCPred					Bcepred																	Co-identified B-cell epitopes
					Hydrophilicity				Flexibility				Exposed Surface				Polarity
Num	Primary Antigen	Sequence	Length		Num	Primary Antigen	Sequence	Length	Num	Primary Antigen	Sequence	Length	Num	Primary Antigen	Sequence	Length	Num	Primary Antigen	Sequence	Length		Num	Primary Antigen	Sequence	Length
1	AAV27984.1	AYLIYQTSTNKSNSTT	16		1	AAV27416.1	EQISKNS	7	1	AAV27416.1	IKYNGSH	7	1	AAV27416.1	RFIKNKKAIL	10	1	AAV27416.1	GRFIKNKKAIL	11		1	AAV27416.1	DKNSNDLVKFSKDSNP	16
2	AAV27417.1	KKIPNFKGFFNKPAKI	16		2	AAV27416.1	GDQLKKE	7	2	AAV27416.1	KPEQISKNS	9	2	AAV27416.1	KPEQISK	7	2	AAV27416.1	GSHPRAKVNEF	11		2	AAV27416.1	KFRVRQKQKNNQYAYS	16
3	AAV27855.1	PKFAKRLNAFDALNFH	16		3	AAV27416.1	FDKNSNDL	8	3	AAV27416.1	YIFDKNS	7	3	AAV27416.1	FWKIKEKLF	9	3	AAV27416.1	KPEQISK	7		3	AAV27416.1	DQTSKKKLKKLYRAID	16
4	AAV27416.1	GRFIKNKKAILVLAST	16		4	AAV27416.1	KFSKDSN	7	4	AAV27416.1	DLVKFSKDS	9	4	AAV27416.1	GDQLKKEINLE	11	4	AAV27416.1	NFWKIKEKLF	10		4	AAV27416.1	VNKIENPNEVEVKINE	16
5	AAV27984.1	STNKSNSTTAALNQTE	16		5	AAV27416.1	RQKQKNNQYA	10	5	AAV27416.1	LKFRVRQKQKN	11	5	AAV27416.1	KFSKDSN	7	5	AAV27416.1	GDQLKKEINLEEY	13		5	AAV27416.1	QARESKDNKIGKTENP	16
6	AAV27416.1	AILVLASTFAGLILFT	16		6	AAV27416.1	NFSDQTSKKK	10	6	AAV27416.1	TNFSDQTSKKKL	12	6	AAV27416.1	KFRVRQKQKNNQYAY	15	6	AAV27416.1	SDLKFDDL	8		6	AAV27416.1	SEKIFEIRFETNDKKS	16
7	AAV27417.1	AKIVTSILLLSGIITI	16		7	AAV27416.1	ENPNEVE	7	7	AAV27416.1	LILQARESKDNKIGKTE	17	7	AAV27416.1	SDQTSKKKLKKLYR	14	7	AAV27416.1	NLKFRVRQKQKNN	13		7	AAV27416.1	QNIKLKPLKFNTEEKD	16
8	AAV27855.1	NFHFDKSYSFDLADAV	16		8	AAV27416.1	QARESKDNKIGKT	13	8	AAV27416.1	KFIKNKTN	8	8	AAV27416.1	NKIENPNE	8	8	AAV27416.1	ESNKFLK	7		8	AAV27416.1	PKSIKDKFNNLKSKSI	16
9	AAV27984.1	EKLNSTSNLENTNLVP	16		9	AAV27416.1	KNKTNNQ	7	9	AAV27416.1	IRFETNDKK	9	9	AAV27416.1	QARESKDNKIGK	12	9	AAV27416.1	DQTSKKKLKKLYRAI	15		9	AAV27416.1	KENEISKARYDSEIQK	16
10	AAV27416.1	AGLILFTTSVGISLTI	16		10	AAV27416.1	FETNDKKS	8	10	AAV27416.1	LKFNTEEKD	9	10	AAV27416.1	LKFIKNKTNNQ	11	10	AAV27416.1	QEVNKIENPNEVEVKINEI	19		10	AAV27416.1	DSEIQKLKKPELNSLE	16
11	AAV27417.1	SGIITISTAIPLGIWS	16		11	AAV27416.1	FNTEEKDGKL	10	11	AAV27416.1	DIFSKIK	7	11	AAV27416.1	RFETNDKKSL	10	11	AAV27416.1	LQARESKDNKIGKTEN	16		11	AAV27416.1	KKPELNSLEKQENLNK	16
12	AAV27855.1	SFDLADAVDLSSLSQK	16		12	AAV27416.1	SANTNQNY	8	12	AAV27416.1	AKLKNEN	7	12	AAV27416.1	QNIKLKPLKFNTEEKDGKL	19	12	AAV27416.1	LKFIKNKT	8		12	AAV27416.1	SLEKQENLNKNSEIQP	16
13	AAV27984.1	SNLENTNLVPDHKKNS	16		13	AAV27416.1	KLKNENDNY	9	13	AAV27416.1	SLFKPGS	7	13	AAV27416.1	QQNAKLKNENDNY	13	13	AAV27416.1	EKIFEIRFETNDKKS	15		13	AAV27416.1	SEIQPESKNLDSDNNI	16
14	AAV27417.1	LGIWSYNRAYYQKLNE	16		14	AAV27416.1	SNKNGQN	7	14	AAV27416.1	FGISNKNG	8	14	AAV27416.1	QKIIYEKE	8	14	AAV27416.1	LKFNTEEKDGKLI	13		14	AAV27416.1	NGNLEKDNTYNANVDN	16
15	AAV27416.1	LTIKYNGSHPRAKVNE	16		15	AAV27416.1	FNDEESPENK	10	15	AAV27416.1	SLFNDEESPE	10	15	AAV27416.1	NDEESPENK	9	15	AAV27416.1	EEDLALD	7		15	AAV27416.1	TQKIDENSKIQEKFDK	16
16	AAV27855.1	SSLSQKYPDLSFKLVI	16		16	AAV27416.1	KKEEIDN	7	16	AAV27416.1	IDINSQNQE	9	16	AAV27416.1	SNNPLKKEEIDN	12	16	AAV27416.1	NAKLKNEND	9		16	AAV27416.1	SVSEENFKKIKEKLTN	16
17	AAV27984.1	HKKNSIRIGFWNVLNY	16		17	AAV27416.1	DINSQNQEQKIE	12	17	AAV27416.1	DLIQKKP	7	17	AAV27416.1	FRLNQQKI	8	17	AAV27416.1	YKIFLRESLFKP	12		17	AAV27416.1	FKKIKEKLTNKHSPEP	16
18	AAV27416.1	GSHPRAKVNEFAQKIS	16		18	AAV27416.1	NQNRTASQ	8	18	AAV27416.1	IDFDNKT	7	18	AAV27416.1	NSQNQEQKIELKT	13	18	AAV27416.1	QKIIYEKE	8		18	AAV27416.1	KLTNKHSPEPKNNDNN	16
19	AAV27417.1	YQKLNEKSQNLSISQT	16		19	AAV27416.1	DFDNKTTNI	9	19	AAV27416.1	FLPKSIKDKFNNLKSKSI	18	19	AAV27416.1	DLIQKKPSQI	10	19	AAV27416.1	KALIYRR	7		19	AAV27416.1	YLNKKDKNPKDLKADN	16
20	AAV27984.1	IGFWNVLNYSNKSSKT	16		20	AAV27416.1	KSKSISD	7	20	AAV27416.1	ELFKETA	7	20	AAV27416.1	KIDFDNK	7	20	AAV27416.1	NDEESPENKF	10		20	AAV27416.1	DLKADNKNDENSPINP	16
21	AAV27855.1	FKLVIPDNKSRFEIKE	16		21	AAV27416.1	EENLKSS	7	21	AAV27416.1	QIEENLK	7	21	AAV27416.1	PKSIKDKFNNLKSKS	15	21	AAV27416.1	NNPLKKEEIDNL	12		21	AAV27417.1	TFFLDGKSSFSKSDNK	16
22	AAV27417.1	LSISQTENPFENNLGK	16		22	AAV27416.1	QKENEISKARYDSE	14	22	AAV27416.1	KQENLNKNSEIQPESKNLDSDNNIKKSI	28	22	AAV27416.1	FKETARKFTRQQIEEN	16	22	AAV27416.1	DYKGLERQL	9		22	AAV27417.1	PKKTTDKNGSNNEKIN	16
23	AAV27855.1	RFEIKENKLKNIGLNV	16		23	AAV27416.1	NSLEKQENLNKNSEIQ	16	23	AAV27416.1	YIIGDSSQK	9	23	AAV27416.1	QKENEISKARYDSEIQKLKKPELNSLEKQENLNKNSEIQPESKNL	45	23	AAV27416.1	NFEAKVRAW	9		23	AAV27417.1	RQELRNSSPFSLEKSK	16
24	AAV27416.1	SFVSFKPEQISKNSNF	16		24	AAV27416.1	ESKNLDSDNNIKKS	14	24	AAV27416.1	LNYSVSEENFKKIK	14	24	AAV27416.1	SDNNIKKS	8	24	AAV27416.1	NQEQKIELKTLHS	13		24	AAV27417.1	PENLDQKNKDETQQKQ	16
25	AAV27984.1	SKTNTAKTYAISQVIN	16		25	AAV27416.1	NGNLEKDNTYNANVDNE	17	25	AAV27416.1	KLTNKHSPEPKNNDNN	16	25	AAV27416.1	NLEKDNTYN	9	25	AAV27416.1	KIDFDNK	7		25	AAV27417.1	YQKLNEKSQNLSISQT	16
26	AAV27416.1	PEQISKNSNFWKIKEK	16		26	AAV27416.1	IGDSSQKK	8	26	AAV27416.1	EQFPKEE	7	26	AAV27416.1	GDSSQKKF	8	26	AAV27416.1	PKSIKDKF	8		26	AAV27855.1	SKDSQSKQTDQSEKEP	16
27	AAV27855.1	NIGLNVTNTSKTINYT	16		27	AAV27416.1	STQKIDENSKIQE	13	27	AAV27416.1	SFYLNKKDKNPKDLKADNKNDEN	23	27	AAV27416.1	TQKIDENSKIQEKFDKV	17	27	AAV27416.1	EDQELFKETARKFTRQQIEENLKSS	25		27	AAV27855.1	NQENIDKEQQDDSRKP	16
28	AAV27417.1	NLGKFFDNLFISNQFK	16		28	AAV27416.1	SEENFKK	7	28	AAV27416.1	KIIITKNSKN	10	28	AAV27416.1	SEENFKKIKEKLTNKHSPEPKNNDNNND	28	28	AAV27416.1	VFQKENEISKARYDSEIQKLKKPELNSLEKQENLNK	36		28	AAV27855.1	FKLVIPDNKSRFEIKE	16
29	AAV27984.1	SQVINSTKLDLVGLAE	16		29	AAV27416.1	TNKHSPEPKNNDNNNDLD	18	29	AAV27417.1	YYQKLNEKSQNLSISQTE	18	29	AAV27416.1	FKEQFPKEETKFL	13	29	AAV27416.1	EIQPESK	7		29	AAV27855.1	AKQEKSSKDSQSKQTD	16
30	AAV27416.1	FWKIKEKLFSGDQLKK	16		30	AAV27416.1	ENSLNTDK	8	30	AAV27417.1	FFIRTSDQ	8	30	AAV27416.1	FYLNKKDKNPKDLKADNKNDENSP	24	30	AAV27416.1	KIDENSKIQEKFDKVVE	17		30	AAV27855.1	EVKQQESQVKDQAKQE	16
31	AAV27855.1	SKTINYTAKFDLDFSG	16		31	AAV27416.1	LNKKDKNPKDLKADNKNDENSPIN	24	31	AAV27417.1	VEIKGFSD	8	31	AAV27416.1	IARQKLKI	8	31	AAV27416.1	VSEENFKKIKEKLTNKHSPEPKN	23		31	AAV27855.1	KNLTLGTTKSNNQENI	16
32	AAV27416.1	KLFSGDQLKKEINLEE	16		32	AAV27416.1	TKNSKN	6	32	AAV27417.1	KFEIDEKKSS	10	32	AAV27416.1	ITKNSKN	7	32	AAV27416.1	FKEQFPKEETKFL	13		32	AAV27984.1	WKEITTAEEGKVNQKE	16
33	AAV27417.1	FKELSASTAFELAKSK	16		33	AAV27417.1	SNATASGT	8	33	AAV27417.1	QFIKTSKTQK	10	33	AAV27984.1	NQTEKLN	7	33	AAV27416.1	YLNKKDKNPKDLKADNKNDEN	21		33	AAV27984.1	LVEIDKKDGENKEIIF	16
34	AAV27984.1	AEITQTGDGSDIVKEL	16		34	AAV27417.1	RTSDQRQ	7	34	AAV27417.1	LNFTNQGN	8	34	AAV27984.1	VPDHKKNSIRI	11	34	AAV27416.1	IARQKLKII	9		34	AAV27984.1	PGVQKNRGEVQDKETS	16
35	AAV27855.1	DFSGQEKSFQFLPENF	16		35	AAV27417.1	KGFSDKNIEKN	11	35	AAV27417.1	FIFTNEGKK	9	35	AAV27984.1	YSNKSSKTNT	10	35	AAV27984.1	LVPDHKKNSIRI	12		35	AAV27984.1	RGEVQDKETSQGSQEA	16
36	AAV27417.1	FELAKSKIYNLDLLTL	16		36	AAV27417.1	EIDEKKSSI	9	36	AAV27417.1	FYVDKNN	7	36	AAV27984.1	EGKVNQKEKYTF	12	36	AAV27984.1	KEITTAEEGKVNQKEKYTFL	20
37	AAV27984.1	SDIVKELNTINPNAAW	16		37	AAV27417.1	KTSKTQKQT	9	37	AAV27417.1	INFKIKKNS	9	37	AAV27984.1	KFNTKTERKEDFT	13	37	AAV27984.1	QKGVKLEWARP	11
38	AAV27855.1	QFLPENFTGQISLRNL	16		38	AAV27417.1	TNQGNKNY	8	38	AAV27417.1	QNLPEPK	7	38	AAV27984.1	VQKNRGEVQDKETSQ	15	38	AAV27984.1	KFNTKTERKEDFTF	14
39	AAV27984.1	LNTINPNAAWKEITTA	16		39	AAV27417.1	TNEGKKTE	8	39	AAV27417.1	FLLKKDEN	8	39	AAV27984.1	VEIDKKDGENKE	12	39	AAV27984.1	VQKNRGEVQDKET	13
40	AAV27416.1	DKNSNDLVKFSKDSNP	16		40	AAV27417.1	VDKNNNP	7	40	AAV27417.1	NKAQNNEKSL	10	40	AAV27984.1	RAENSEK	7	40	AAV27984.1	GSQEAREARDLI	12
41	AAV27417.1	LTLINLDKLYQKNYQI	16		41	AAV27417.1	LKKDENSAA	9	41	AAV27417.1	FILDNKE	7	41	AAV27984.1	LLDKEEKTSL	10	41	AAV27984.1	LVEIDKKDGENKEIIF	16
42	AAV27855.1	TGQISLRNLESLKGKT	16		42	AAV27417.1	NNELDPEN	8	42	AAV27417.1	FSLISNKNKQ	10	42	AAV27984.1	NKGQKFD	7	42	AAV27984.1	IRAENSEKLFKST	13
43	AAV27984.1	WKEITTAEEGKVNQKE	16		43	AAV27417.1	QEFSDDQVNKAQNNEKS	17	43	AAV27417.1	TFFLDGKSSFSKSDNK	16	43	AAV27984.1	NVEKYDELRKKDGRSM	16	43	AAV27984.1	RSLLDKEEKTSLS	13
44	AAV27416.1	VKFSKDSNPFSIEFEF	16		44	AAV27417.1	NDDISSD	7	44	AAV27417.1	IKFQQNQSKTK	11	44	AAV27984.1	QNSQN	5	44	AAV27984.1	NVEKYDELRKKDGRSM	16
45	AAV27417.1	KNYQISYDLSNATASG	16		45	AAV27417.1	LDNKEGDFT	9	45	AAV27417.1	VNISSPSF	8					45	AAV27984.1	GEINRIKG	8
46	AAV27855.1	TATEIAILFYNAWLKR	16		46	AAV27417.1	SNKNKQK	7	46	AAV27417.1	APFSRLD	7
47	AAV27416.1	IEFEFSDLKFDDLNQN	16		47	AAV27417.1	DGKSSFSKSDNKKGYE	16	47	AAV27417.1	LLADSDG	7
48	AAV27417.1	YDLSNATASGTAIKNI	16		48	AAV27417.1	EDDLDSKNQ	9	48	AAV27417.1	AGLKTEKTTQN	11
49	AAV27984.1	NQKEKYTFLYKSSLLK	16		49	AAV27417.1	QQNQSKTKEN	10	49	AAV27417.1	ENLDQKNKDETQQ	13
50	AAV27984.1	TFLYKSSLLKIANFAS	16		50	AAV27417.1	LADSDGNGL	9	50	AAV27417.1	YLYQNKK	7
51	AAV27417.1	SGTAIKNIVFFIRTSD	16		51	AAV27417.1	KTEKTTQNSDIT	12	51	AAV27417.1	YRQELRNSSPFSLEKSK	17
52	AAV27855.1	AWLKRFNKLSDSKIAL	16		52	AAV27417.1	ENLDQKNKDETQQKQVDG	18	52	AAV27417.1	NYQLNSKTS	9
53	AAV27416.1	DLNQNFNLKFRVRQKQ	16		53	AAV27417.1	GPNPKKTTDKNGSNNEKINKNS	22	53	AAV27417.1	AQIGPNPKKTTDKNGSNNEKINKNS	25
54	AAV27984.1	KIANFASPSNPYLIQK	16		54	AAV27855.1	SQAEKYN	7	54	AAV27417.1	PELTTKT	7
55	AAV27416.1	KFRVRQKQKNNQYAYS	16		55	AAV27855.1	DNKSRFE	7	55	AAV27855.1	VDLSSLS	7
56	AAV27417.1	FIRTSDQRQIFSKAVE	16		56	AAV27855.1	NVTNTSK	7	56	AAV27855.1	LVIPDNKSRFEIKENK	16
57	AAV27855.1	DSKIALYETFGEFGGA	16		57	AAV27855.1	DFSGQEK	7	57	AAV27855.1	LNVTNTS	7
58	AAV27416.1	KQKNNQYAYSDFFSQP	16		58	AAV27855.1	KGKTATE	7	58	AAV27855.1	LDFSGQE	7
59	AAV27984.1	PYLIQKGVKLEWARPL	16		59	AAV27855.1	NKLSDSK	7	59	AAV27855.1	RNLESLKG	8
60	AAV27855.1	YETFGEFGGASFSLNS	16		60	AAV27855.1	KPDLKDNK	8	60	AAV27855.1	KRFNKLSD	8
61	AAV27417.1	AVEIKGFSDKNIEKNL	16		61	AAV27855.1	SINDEKNEL	9	61	AAV27855.1	ASINDEK	7
62	AAV27984.1	VKLEWARPLAAVKFNT	16		62	AAV27855.1	YDKTAKTEK	9	62	AAV27855.1	VDLPKTN	7
63	AAV27855.1	GGASFSLNSEPIFILP	16		63	AAV27855.1	KTNQKYGEK	9	63	AAV27855.1	YEFNSEI	7
64	AAV27416.1	FSQPITFYESNKFLKA	16		64	AAV27855.1	SDPKSLD	7	64	AAV27855.1	FSLPSDP	7
65	AAV27417.1	SDKNIEKNLAKFEIDE	16		65	AAV27855.1	EKVGQNKN	8	65	AAV27855.1	AFLVKKPEKVGQ	12
66	AAV27855.1	NSEPIFILPENFEIKP	16		66	AAV27855.1	TQDKHYT	7	66	AAV27855.1	LELKGIT	7
67	AAV27984.1	AAVKFNTKTERKEDFT	16		67	AAV27855.1	DYDATQE	7	67	AAV27855.1	DFLNFSTSKNE	11
68	AAV27416.1	ESNKFLKADFNFVLQK	16		68	AAV27855.1	DARTAKN	7	68	AAV27855.1	EEVKQQE	7
69	AAV27417.1	KFEIDEKKSSISIKPQ	16		69	AAV27855.1	STSKNEKLE	9	69	AAV27855.1	KDQAKQEKSSKDSQSKQTDQSEKE	24
70	AAV27855.1	NFEIKPDLKDNKLVFA	16		70	AAV27855.1	NEEVKQQESQVKDQAKQEKSSKDSQSKQTDQSEKEPKVE	39	70	AAV27855.1	ALVQSTN	7
71	AAV27417.1	KSSISIKPQNFLSFAE	16		71	AAV27855.1	QAENGGTY	8	71	AAV27855.1	SNITTTT	7
72	AAV27984.1	TFVIGHFDAPGVQKNR	16		72	AAV27855.1	DKVAPDN	7	72	AAV27855.1	FKVNPEPSNKSQQ	13
73	AAV27416.1	FRQINENILNIGNFTT	16		73	AAV27855.1	VQSTNTD	7	73	AAV27855.1	FKPTKLSR	8
74	AAV27984.1	PGVQKNRGEVQDKETS	16		74	AAV27855.1	TTTTEKYQNKP	11	74	AAV27855.1	FLLSASDNSSSK	12
75	AAV27855.1	ASINDEKNELVLNMVL	16		75	AAV27855.1	NPEPSNKSQQKV	12	75	AAV27855.1	EKVEQNNK	8
76	AAV27416.1	ILNIGNFTTNFSDQTS	16		76	AAV27855.1	ENLSQEQAKN	10	76	AAV27855.1	ALYPKNQSDKS	11
77	AAV27417.1	EFSKELQNQFIKTSKT	16		77	AAV27855.1	SASDNSSSKF	10	77	AAV27855.1	ATVESENT	8
78	AAV27984.1	RGEVQDKETSQGSQEA	16		78	AAV27855.1	EKVEQNNKNQ	10	78	AAV27855.1	SDYQNGK	7
79	AAV27855.1	NELVLNMVLYDKTAKT	16		79	AAV27855.1	YPKNQSDKSHDF	12	79	AAV27855.1	LTLGTTKSNNQENIDKEQQDDSRKP	25
80	AAV27416.1	FTTNFSDQTSKKKLKK	16		80	AAV27855.1	ATVESENTEKY	11	80	AAV27855.1	ALFDKPKDN	9
81	AAV27416.1	DQTSKKKLKKLYRAID	16		81	AAV27855.1	SSDYQNGKKE	10	81	AAV27984.1	LIYQTSTNKSNST	13
82	AAV27984.1	QGSQEAREARDLINLL	16		82	AAV27855.1	GTTKSNNQENIDKEQQDDSRKPTG	24	82	AAV27984.1	QTEKLNS	7
83	AAV27417.1	KTSKTQKQTFIAFEEA	16		83	AAV27855.1	FDKPKDNQKYNN	12	83	AAV27984.1	LVPDHKKNS	9
84	AAV27855.1	TEKIFPLRFVDLPKTN	16		84	AAV27984.1	YQTSTNKSNSTTAA	14	84	AAV27984.1	NVLNYSNKSSKTN	13
85	AAV27984.1	RDLINLLVEIDKKDGE	16		85	AAV27984.1	SNLENTN	7	85	AAV27984.1	EITQTGDG	8
86	AAV27416.1	YRAIDFAQEVNKIENP	16		86	AAV27984.1	PDHKKNS	7	86	AAV27984.1	AEEGKVN	7
87	AAV27855.1	LRFVDLPKTNQKYGEK	16		87	AAV27984.1	NYSNKSSKTNTAKT	14	87	AAV27984.1	VKFNTKTERK	10
88	AAV27984.1	LVEIDKKDGENKEIIF	16		88	AAV27984.1	EITQTGDGSDI	11	88	AAV27984.1	DAPGVQKNRGEVQDKETSQGSQEA	24
89	AAV27417.1	IQLGGSYNLVNSLGLP	16		89	AAV27984.1	TTAEEGKVNQKEKYT	15	89	AAV27984.1	VEIDKKDGEN	10
90	AAV27416.1	VNKIENPNEVEVKINE	16		90	AAV27984.1	NTKTERKEDFT	11	90	AAV27984.1	TNIRAENS	8
91	AAV27417.1	LVNSLGLPTFIHKGQI	16		91	AAV27984.1	VQKNRGEVQDKETSQGSQEAREARD	25	91	AAV27984.1	KLFKSTL	7
92	AAV27984.1	KEIIFMADTNIRAENS	16		92	AAV27984.1	EIDKKDGENKEI	12	92	AAV27984.1	SLLDKEEKTSL	11
93	AAV27855.1	LASFLKNYEFNSEISK	16		93	AAV27984.1	RAENSEK	7	93	AAV27984.1	NTFGKYSNSY	10
94	AAV27416.1	KINEIFPELSNLILQA	16		94	AAV27984.1	LDKEEKTS	8	94	AAV27984.1	DLVANKG	7
95	AAV27984.1	IRAENSEKLFKSTLNS	16		95	AAV27984.1	KYSNSYDK	8	95	AAV27984.1	EKYDELRKKDGRS	13
96	AAV27417.1	KGQILEPKIFDNNLNF	16		96	AAV27984.1	NVEKYDELRKKDGRSMN	17	96	AAV27984.1	LELGQNSQ	8
97	AAV27855.1	FNSEISKYLAKNNLDI	16		97	AAV27984.1	GQNSQN	6
98	AAV27984.1	KLFKSTLNSYRSLLDK	16
99	AAV27416.1	QARESKDNKIGKTENP	16
100	AAV27417.1	NNLNFTNQGNKNYLNF	16
101	AAV27855.1	DIAQLFSLPSDPKSLD	16
102	AAV27416.1	TENPIFSLKFIKNKTN	16
103	AAV27984.1	EEKTSLSNTFGKYSNS	16
104	AAV27416.1	FIKNKTNNQFVNLQDN	16
105	AAV27984.1	NTFGKYSNSYDKIFYK	16
106	AAV27417.1	EGKKTEIPLEINGITP	16
107	AAV27855.1	SWFIQKSVPNTTFFAD	16
108	AAV27417.1	IPLEINGITPDLEIKN	16
109	AAV27984.1	KIFYKGDLVANKGQKF	16
110	AAV27416.1	LQDNIPTMYLEAKLTD	16
111	AAV27855.1	SVPNTTFFADIKGLIP	16
112	AAV27417.1	GITPDLEIKNEIIKWI	16
113	AAV27984.1	NKGQKFDIFSIFKKNI	16
114	AAV27855.1	DIKGLIPNFETKKAAF	16
115	AAV27416.1	LTDQAAKMLGDIGQNF	16
116	AAV27417.1	IKWIKAELEEKIKLKE	16
117	AAV27984.1	IFSIFKKNIANVEKYD	16
118	AAV27855.1	PNFETKKAAFLVKKPE	16
119	AAV27416.1	KMLGDIGQNFSEKIFE	16
120	AAV27855.1	AFLVKKPEKVGQNKNL	16
121	AAV27417.1	KESIQAELIRENLSLA	16
122	AAV27416.1	SEKIFEIRFETNDKKS	16
123	AAV27984.1	ELRKKDGRSMNYKINQ	16
124	AAV27416.1	FETNDKKSLFFNVENF	16
125	AAV27417.1	ENLSLAKSFYVDKNNN	16
126	AAV27855.1	LLTINLKLEGTFLVND	16
127	AAV27417.1	KSFYVDKNNNPLISTT	16
128	AAV27855.1	TFLVNDQVPAGLNLTQ	16
129	AAV27416.1	QNIKLKPLKFNTEEKD	16
130	AAV27855.1	QVPAGLNLTQDKHYTY	16
131	AAV27984.1	GISDHTMVYFDLELGQ	16
132	AAV27417.1	STTKNFENLFDYVQSE	16
133	AAV27855.1	NLTQDKHYTYNFDFDY	16
134	AAV27416.1	NTEEKDGKLIITKLNP	16
135	AAV27855.1	HYTYNFDFDYDATQEI	16
136	AAV27417.1	YVQSEHLINTNKIKNY	16
137	AAV27416.1	KLIITKLNPFDIFSKI	16
138	AAV27855.1	DFDYDATQEIYSGYFR	16
139	AAV27417.1	TNKIKNYITNINFKIK	16
140	AAV27855.1	TQEIYSGYFRNALELF	16
141	AAV27416.1	PFDIFSKIKSGILSAN	16
142	AAV27416.1	KSGILSANTNQNYIKG	16
143	AAV27855.1	ALELFDARTAKNLDNL	16
144	AAV27417.1	NSEIPALELNNLLKDD	16
145	AAV27855.1	AKNLDNLKLEVKNDLP	16
146	AAV27416.1	KGVINSLLEEDLALDF	16
147	AAV27417.1	NLLKDDKIRLEINVDI	16
148	AAV27855.1	EVKNDLPVTVFASTIN	16
149	AAV27416.1	DLALDFGPTSKLIPQN	16
150	AAV27855.1	TVFASTINTKIAHLLN	16
151	AAV27416.1	GPTSKLIPQNQNGISF	16
152	AAV27417.1	DISKWVQQKLIKILNF	16
153	AAV27417.1	KLIKILNFKFDWDLKP	16
154	AAV27855.1	AHLLNKPLELKGITKK	16
155	AAV27416.1	SFEIIQQNAKLKNEND	16
156	AAV27417.1	NFKFDWDLKPDLNQYA	16
157	AAV27855.1	GITKKMSPLFDFLNFS	16
158	AAV27417.1	YARIFAQNLPEPKSEV	16
159	AAV27416.1	IIEIPYKIFLRESLFK	16
160	AAV27855.1	FSTSKNEKLETKMAPP	16
161	AAV27855.1	EKLETKMAPPNAKMQN	16
162	AAV27416.1	RESLFKPGSQKIIYEK	16
163	AAV27417.1	EVFLLKKDENSAAWTS	16
164	AAV27417.1	KDENSAAWTSKKLVNI	16
165	AAV27855.1	PPNAKMQNVGAILFNE	16
166	AAV27416.1	QKIIYEKELFLSIGGF	16
167	AAV27416.1	LSIGGFGISNKNGQNL	16
168	AAV27417.1	VNIINKIKEFNNELDP	16
169	AAV27855.1	EVKQQESQVKDQAKQE	16
170	AAV27417.1	FNNELDPENPDIKLVS	16
171	AAV27855.1	AKQEKSSKDSQSKQTD	16
172	AAV27417.1	PENPDIKLVSQLYLLD	16
173	AAV27416.1	PGSQKALIYRRNSLFN	16
174	AAV27855.1	SKDSQSKQTDQSEKEP	16
175	AAV27417.1	LVSQLYLLDFGKIGDE	16
176	AAV27416.1	LIYRRNSLFNDEESPE	16
177	AAV27855.1	KQTDQSEKEPKVETKT	16
178	AAV27416.1	LFNDEESPENKFISTF	16
179	AAV27417.1	FGKIGDEIAIENYKRE	16
180	AAV27417.1	EIAIENYKRELIITAK	16
181	AAV27416.1	NKFISTFGQPVISNNP	16
182	AAV27855.1	TKTIQAENGGTYLSKL	16
183	AAV27417.1	ELIITAKILKNQLVKV	16
184	AAV27855.1	GGTYLSKLFENLEKTS	16
185	AAV27416.1	PVISNNPLKKEEIDNL	16
186	AAV27417.1	VKVQEFSDDQVNKAQN	16
187	AAV27855.1	EKTSFPTNTLLYLSTF	16
188	AAV27416.1	LLLQQDYKGLERQLNS	16
189	AAV27855.1	YLSTFYRDKFILKLEL	16
190	AAV27416.1	ERQLNSLSRYNFNFDN	16
191	AAV27417.1	LGKAIWKVLNIQRNLI	16
192	AAV27417.1	RNLINDDISSDFILDN	16
193	AAV27416.1	KVRAWSGKTYLPSLTE	16
194	AAV27855.1	LEIKIDKVAPDNKAYQ	16
195	AAV27416.1	TYLPSLTEIANFRLNQ	16
196	AAV27417.1	SDFILDNKEGDFTIEF	16
197	AAV27417.1	DFTIEFSLISNKNKQK	16
198	AAV27416.1	FRLNQQKIDINSQNQE	16
199	AAV27855.1	VQSTNTDLFLDWRSNI	16
200	AAV27855.1	WRSNITTTTEKYQNKP	16
201	AAV27855.1	TTTEKYQNKPVIASIS	16
202	AAV27416.1	LKTLHSQSFFINPSDV	16
203	AAV27417.1	VSSEMSAFDDAAKFYP	16
204	AAV27855.1	PVIASISALNNPNLKF	16
205	AAV27416.1	PSDVTAFFADLIQKKP	16
206	AAV27417.1	DDAAKFYPTFFLDGKS	16
207	AAV27855.1	SALNNPNLKFKVNPEP	16
208	AAV27416.1	ADLIQKKPSQIANSFF	16
209	AAV27417.1	TFFLDGKSSFSKSDNK	16
210	AAV27855.1	LKFKVNPEPSNKSQQK	16
211	AAV27416.1	KPSQIANSFFLIAKAF	16
212	AAV27417.1	FSKSDNKKGYEIIDLS	16
213	AAV27416.1	FLIAKAFGLLNQNRTA	16
214	AAV27417.1	GYEIIDLSDNNIHFED	16
215	AAV27855.1	QAGIYLAEGGISLENL	16
216	AAV27416.1	NQNRTASQIFNNLAGE	16
217	AAV27417.1	NIHFEDDLDSKNQLTQ	16
218	AAV27855.1	EGGISLENLSQEQAKN	16
219	AAV27417.1	DSKNQLTQEGFKLTNP	16
220	AAV27855.1	SQEQAKNLKLDEGKTI	16
221	AAV27416.1	IFEASSKIDFDNKTTN	16
222	AAV27417.1	GFKLTNPIKFQQNQSK	16
223	AAV27416.1	KIDFDNKTTNILSFNN	16
224	AAV27855.1	GKTIFYAFKPTKLSRR	16
225	AAV27417.1	QQNQSKTKENIARTVN	16
226	AAV27416.1	TNILSFNNHFADFYNQ	16
227	AAV27855.1	TKLSRRSLLRYFLLSA	16
228	AAV27855.1	YFLLSASDNSSSKFSL	16
229	AAV27417.1	ISSPSFKSAPFSRLDS	16
230	AAV27416.1	PKSIKDKFNNLKSKSI	16
231	AAV27417.1	SGLIYLAFKPKNINDY	16
232	AAV27416.1	KSKSISDVISILEDQE	16
233	AAV27417.1	PKNINDYKKHYLLADS	16
234	AAV27416.1	DVISILEDQELFKETA	16
235	AAV27855.1	IGADFEKVEQNNKNQL	16
236	AAV27855.1	KVEQNNKNQLKWTDAS	16
237	AAV27417.1	YLLADSDGNGLFIQKI	16
238	AAV27855.1	NQLKWTDASGGLQKTF	16
239	AAV27417.1	GLFIQKIKNFKFINKN	16
240	AAV27416.1	RQQIEENLKSSVKFTT	16
241	AAV27855.1	ASGGLQKTFNGTYQDI	16
242	AAV27416.1	KSSVKFTTLADLLLAF	16
243	AAV27855.1	NGTYQDIYYFLLQLLQ	16
244	AAV27417.1	TTIQGIAGLKTEKTTQ	16
245	AAV27416.1	TTLADLLLAFYYKASQ	16
246	AAV27417.1	AGLKTEKTTQNSDITF	16
247	AAV27416.1	AFYYKASQLDNFLGWT	16
248	AAV27855.1	LQLLQHNKVALYPKNQ	16
249	AAV27417.1	KTTQNSDITFIKPENL	16
250	AAV27417.1	DITFIKPENLDQKNKD	16
251	AAV27855.1	YPKNQSDKSHDFLNAP	16
252	AAV27416.1	GWTKLDTNLDYQIVFQ	16
253	AAV27417.1	PENLDQKNKDETQQKQ	16
254	AAV27855.1	DFLNAPAATMVLVATV	16
255	AAV27417.1	DETQQKQVDGYFIGLD	16
256	AAV27416.1	KENEISKARYDSEIQK	16
257	AAV27417.1	VDGYFIGLDFKQIKNF	16
258	AAV27855.1	TVESENTEKYLKMKLF	16
259	AAV27416.1	DSEIQKLKKPELNSLE	16
260	AAV27417.1	FKQIKNFKSFQSYLYQ	16
261	AAV27416.1	KKPELNSLEKQENLNK	16
262	AAV27417.1	KSFQSYLYQNKKSLYS	16
263	AAV27855.1	LFSSDYQNGKKEIFTW	16
264	AAV27416.1	SLEKQENLNKNSEIQP	16
265	AAV27417.1	LYQNKKSLYSLANLFP	16
266	AAV27855.1	IFTWKTKIESQFQNLD	16
267	AAV27416.1	SEIQPESKNLDSDNNI	16
268	AAV27855.1	KIESQFQNLDLAKNLT	16
269	AAV27417.1	PPELIDKQAVILGPNS	16
270	AAV27417.1	QAVILGPNSWKPIKNF	16
271	AAV27855.1	KNLTLGTTKSNNQENI	16
272	AAV27416.1	NGNLEKDNTYNANVDN	16
273	AAV27417.1	KPIKNFSAEINQNLDN	16
274	AAV27416.1	DNTYNANVDNEYLTLN	16
275	AAV27855.1	NQENIDKEQQDDSRKP	16
276	AAV27417.1	SAEINQNLDNLAIVEL	16
277	AAV27855.1	KEQQDDSRKPTGITLK	16
278	AAV27855.1	KPTGITLKGFALFDKP	16
279	AAV27417.1	VELANRIGENRFYRQE	16
280	AAV27416.1	YYIIGDSSQKKFFFQS	16
281	AAV27417.1	IGENRFYRQELRNSSP	16
282	AAV27855.1	GFALFDKPKDNQKYNN	16
283	AAV27417.1	RQELRNSSPFSLEKSK	16
284	AAV27416.1	FQSPIQKILINFSTQK	16
285	AAV27417.1	PFSLEKSKEIIEEDQD	16
286	AAV27416.1	TQKIDENSKIQEKFDK	16
287	AAV27417.1	KEIIEEDQDIVLEIIK	16
288	AAV27416.1	NSKIQEKFDKVVESVP	16
289	AAV27417.1	VLEIIKTPWSVEISAF	16
290	AAV27416.1	VVESVPADLLNYSVSE	16
291	AAV27417.1	SVEISAFSSSNYQLNS	16
292	AAV27416.1	ADLLNYSVSEENFKKI	16
293	AAV27416.1	SVSEENFKKIKEKLTN	16
294	AAV27417.1	YQLNSKTSLNLNGKTI	16
295	AAV27416.1	FKKIKEKLTNKHSPEP	16
296	AAV27416.1	KLTNKHSPEPKNNDNN	16
297	AAV27417.1	GKTIYNINPVSQKWSP	16
298	AAV27416.1	PEPKNNDNNNDLDLYF	16
299	AAV27417.1	PVSQKWSPFPNYLNLD	16
300	AAV27416.1	DLDLYFKETSINIDKI	16
301	AAV27417.1	LNLDWAQIGPNPKKTT	16
302	AAV27416.1	SINIDKISSYFKEQFP	16
303	AAV27417.1	PKKTTDKNGSNNEKIN	16
304	AAV27416.1	YFKEQFPKEETKFLLE	16
305	AAV27416.1	TKFLLEPSFENSLNTD	16
306	AAV27417.1	IILKGIAVYNDPELTT	16
307	AAV27416.1	NSLNTDKLTFLISFYL	16
308	AAV27416.1	LTFLISFYLNKKDKNP	16
309	AAV27417.1	DPELTTKTRNFARDQI	16
310	AAV27416.1	YLNKKDKNPKDLKADN	16
311	AAV27416.1	DLKADNKNDENSPINP	16
312	AAV27416.1	ENSPINPIIARQKLKI	16

## Sheet: Sheet2
Sheet 2. Selection of MHC-II binding epitopes within the 35 B-cell epitopes, prediction results of EpiTOP 3.0, VaxiJen V2.0, MHCPred server version 2.0, VirulentPred and IFNepitope were listed, and finally identified 10 MHC-II binding epitopes.
a The epitopes “DSEIQKLKKPELNSLE” and “TFFLDGKSSFSKSDNK” were removed as their antigenicity potential calculated by VaxiJen V 2.0 were less than 0.5
b The protein segments that could bind HLA-DR with pCI50 ≥ 6.3 were selected in red background
c The ability of epitopes to induce IFN-γ production was the final step for MHC-II binding epitopes selection, and the selected epitopes indicated in red font
Num	Sequence	VaxiJen V 2.0 scorea	Primary antigen	Position	Peptide	pIC50 values for HLA-DR calculated by EpiTOP 3.0b												Predicted IC50 Value (nM) in MHCPred server version 2.0	VirulentPred prediction result	IFNepitope server prediction resultc
						DRB1*0101	DRB1*0301	DRB1*0401	DRB1*0404	DRB1*0405	DRB1*0701	DRB1*0802	DRB1*0901	DRB1*1101	DRB1*1201	DRB1*1302	DRB1*1501
1	WKEITTAEEGKVNQKE	1.005	AAV27984.1	1	WKEITTAEE	7.312	3.868	6.48	4.294	6.627	6.593	6.116	7.304	6.088	3.902	5.894	3.502	155.6	Virulent	POSITIVE
				2	KEITTAEEG	0	0	0	0	0	0	0	0	0	0	0	0	36.31	Virulent	NEGATIVE
				3	EITTAEEGK	0	0	0	0	0	0	0	0	0	0	0	0	70.79	Virulent	NEGATIVE
				4	ITTAEEGKV	8.856	4.872	6.916	5.054	7.184	7.962	6.455	6.966	6.533	4.55	6.765	6.424	24.43	Virulent	NEGATIVE
				5	TTAEEGKVN	0	0	0	0	0	0	0	0	0	0	0	0	-	-	-
				6	TAEEGKVNQ	0	0	0	0	0	0	0	0	0	0	0	0	70.31	Virulent	NEGATIVE
				7	AEEGKVNQK	0	0	0	0	0	0	0	0	0	0	0	0	107.4	Virulent	NEGATIVE
				8	EEGKVNQKE	0	0	0	0	0	0	0	0	0	0	0	0	-	-	-
2	FKKIKEKLTNKHSPEP	0.654	AAV27416.1	1	FKKIKEKLT	8.721	4.406	6.804	4.599	7.068	7.076	6.46	7.699	6.499	4.179	6.244	4.855	121.06	Virulent	NEGATIVE
				2	KKIKEKLTN	0	0	0	0	0	0	0	0	0	0	0	0	-	-	-
				3	KIKEKLTNK	0	0	0	0	0	0	0	0	0	0	0	0	3.77	Virulent	NEGATIVE
				4	IKEKLTNKH	5.87	4.787	6.888	5.026	7.085	6.113	6.589	6.369	6.674	4.975	6.117	3.843	79.62	Virulent	NEGATIVE
				5	KEKLTNKHS	0	0	0	0	0	0	0	0	0	0	0	0	29.85	Virulent	NEGATIVE
				6	EKLTNKHSP	0	0	0	0	0	0	0	0	0	0	0	0	133.97	Virulent	NEGATIVE
				7	KLTNKHSPE	0	0	0	0	0	0	0	0	0	0	0	0	3.03	Virulent	POSITIVE
				8	LTNKHSPEP	7.173	5.263	7.197	5.421	7.237	7.325	6.93	6.827	6.958	5.286	6.599	5.327	-	-	-
3	SLEKQENLNKNSEIQP	0.7467	AAV27416.1	1	SLEKQENLN	0	0	0	0	0	0	0	0	0	0	0	0	82.99	Virulent	NEGATIVE
				2	LEKQENLNK	6.57	5.118	7.246	5.473	7.33	6.266	6.976	6.522	6.98	5.031	6.651	4.506	116.68	Virulent	NEGATIVE
				3	EKQENLNKN	0	0	0	0	0	0	0	0	0	0	0	0	52.36	Virulent	NEGATIVE
				4	KQENLNKNS	0	0	0	0	0	0	0	0	0	0	0	0	46.45	Virulent	NEGATIVE
				5	QENLNKNSE	0	0	0	0	0	0	0	0	0	0	0	0	30.41	Virulent	NEGATIVE
				6	ENLNKNSEI	0	0	0	0	0	0	0	0	0	0	0	0	52.36	Virulent	NEGATIVE
				7	NLNKNSEIQ	0	0	0	0	0	0	0	0	0	0	0	0	-	-	-
				8	LNKNSEIQP	7.454	5.229	7.266	5.482	7.342	7.436	7.08	6.737	7.068	5.496	7.169	5.802	51.88	Virulent	NEGATIVE
4	FKLVIPDNKSRFEIKE	0.7046	AAV27855.1	1	FKLVIPDNK	5.857	3.243	5.743	3.501	5.827	5.339	5.277	6.176	5.4	2.839	5.338	2.984	52.36	Virulent	POSITIVE
				2	KLVIPDNKS	0	0	0	0	0	0	0	0	0	0	0	0	6.65	Virulent	NEGATIVE
				3	LVIPDNKSR	5.677	3.622	5.734	3.896	5.979	4.809	5.628	5.625	5.652	3.69	5.758	3.318	135.21	Virulent	NEGATIVE
				4	VIPDNKSRF	7.006	4.927	6.115	4.986	6.276	6.837	5.888	5.486	5.981	4.847	6.566	6.617	64.57	Virulent	NEGATIVE
				5	IPDNKSRFE	6.455	5.186	7.315	5.407	7.574	6.28	7.086	6.498	7.204	5.51	7.075	4.755	39.9	Virulent	NEGATIVE
				6	PDNKSRFEI	0	0	0	0	0	0	0	0	0	0	0	0	120.78	Virulent	NEGATIVE
				7	DNKSRFEIK	0	0	0	0	0	0	0	0	0	0	0	0	252.35	Virulent	NEGATIVE
				8	NKSRFEIKE	0	0	0	0	0	0	0	0	0	0	0	0	163.68	Virulent	NEGATIVE
5	SEKIFEIRFETNDKKS	1.4266	AAV27416.1	1	SEKIFEIRF	0	0	0	0	0	0	0	0	0	0	0	0	73.45	Virulent	NEGATIVE
				2	EKIFEIRFE	0	0	0	0	0	0	0	0	0	0	0	0	228.56	Virulent	POSITIVE
				3	KIFEIRFET	0	0	0	0	0	0	0	0	0	0	0	0	30.06	Virulent	POSITIVE
				4	IFEIRFETN	6.744	3.897	6.146	4.233	6.328	6.018	5.807	7.225	5.837	3.984	5.622	3.453	-	-	-
				5	FEIRFETND	7.03	5.485	7.921	5.836	8.242	7.017	7.756	7.539	7.729	6.038	6.907	4.197	13.4	Virulent	POSITIVE
				6	EIRFETNDK	0	0	0	0	0	0	0	0	0	0	0	0	20.42	Virulent	NEGATIVE
				7	IRFETNDKK	4.73	3.796	5.91	3.984	6.011	4.811	5.602	5.049	5.751	3.676	5.834	3.508	121.34	Virulent	NEGATIVE
				8	RFETNDKKS	0	0	0	0	0	0	0	0	0	0	0	0	17.62	Virulent	NEGATIVE
6	QNIKLKPLKFNTEEKD	1.4187	AAV27416.1	1	QNIKLKPLK	0	0	0	0	0	0	0	0	0	0	0	0	138.68	Virulent	POSITIVE
				2	NIKLKPLKF	0	0	0	0	0	0	0	0	0	0	0	0	1.38	Virulent	POSITIVE
				3	IKLKPLKFN	7.533	6.318	8.436	6.599	8.769	7.383	8.134	7.926	8.216	6.59	7.397	5.105	-	-	-
				4	KLKPLKFNT	0	0	0	0	0	0	0	0	0	0	0	0	4.82	Virulent	NEGATIVE
				5	LKPLKFNTE	6.927	4.156	6.266	4.428	6.399	6.057	5.99	7.174	6.011	4.18	5.878	3.916	258.23	Virulent	POSITIVE
				6	KPLKFNTEE	0	0	0	0	0	0	0	0	0	0	0	0	-	-	-
				7	PLKFNTEEK	0	0	0	0	0	0	0	0	0	0	0	0	95.72	Virulent	NEGATIVE
				8	LKFNTEEKD	4.49	3.634	5.716	3.9	5.908	4.819	5.508	5.17	5.605	4.195	5.632	3.136	-	-	-
7	YLNKKDKNPKDLKADN	1.2152	AAV27416.1	1	YLNKKDKNP	6.888	5.792	6.534	5.886	6.867	6.438	6.276	6.37	6.358	5.898	5.682	5.724	15.21	Virulent	NEGATIVE
				2	LNKKDKNPK	6.17	5.184	7.165	5.39	7.361	5.91	6.894	6.387	6.98	5.047	6.426	4.291	40.09	Virulent	NEGATIVE
				3	NKKDKNPKD	0	0	0	0	0	0	0	0	0	0	0	0	108.64	Virulent	POSITIVE
				4	KKDKNPKDL	0	0	0	0	0	0	0	0	0	0	0	0	-	-	-
				5	KDKNPKDLK	0	0	0	0	0	0	0	0	0	0	0	0	46.77	Virulent	NEGATIVE
				6	DKNPKDLKA	0	0	0	0	0	0	0	0	0	0	0	0	23.55	Virulent	NEGATIVE
				7	KNPKDLKAD	0	0	0	0	0	0	0	0	0	0	0	0	118.3	Virulent	NEGATIVE
				8	NPKDLKADN	0	0	0	0	0	0	0	0	0	0	0	0	20.99	Virulent	NEGATIVE
8	PKSIKDKFNNLKSKSI	0.6532	AAV27416.1	1	PKSIKDKFN	0	0	0	0	0	0	0	0	0	0	0	0	-	-	-
				2	KSIKDKFNN	0	0	0	0	0	0	0	0	0	0	0	0	199.53	Virulent	NEGATIVE
				3	SIKDKFNNL	0	0	0	0	0	0	0	0	0	0	0	0	0.67	Virulent	NEGATIVE
				4	IKDKFNNLK	7.252	6.193	8.244	6.382	8.44	7.002	7.99	7.5	8.076	6.056	7.523	5.315	399.94	Virulent	NEGATIVE
				5	KDKFNNLKS	0	0	0	0	0	0	0	0	0	0	0	0	17.74	Virulent	NEGATIVE
				6	DKFNNLKSK	0	0	0	0	0	0	0	0	0	0	0	0	-	-	-
				7	KFNNLKSKS	0	0	0	0	0	0	0	0	0	0	0	0	5.5	Virulent	NEGATIVE
				8	FNNLKSKSI	9.997	4.609	6.856	4.658	7.126	8.182	6.553	7.759	6.57	4.13	6.466	6.124	14.45	Virulent	NEGATIVE
9	SVSEENFKKIKEKLTN	0.7931	AAV27416.1	1	SVSEENFKK	0	0	0	0	0	0	0	0	0	0	0	0	166.34	Virulent	NEGATIVE
				2	VSEENFKKI	8.905	6.308	7.386	6.27	7.661	7.897	7.056	6.857	7.2	5.968	7.224	7.886	-	-	-
				3	SEENFKKIK	0	0	0	0	0	0	0	0	0	0	0	0	395.37	Virulent	NEGATIVE
				4	EENFKKIKE	0	0	0	0	0	0	0	0	0	0	0	0	59.7	Virulent	NEGATIVE
				5	ENFKKIKEK	0	0	0	0	0	0	0	0	0	0	0	0	274.16	Virulent	NEGATIVE
				6	NFKKIKEKL	0	0	0	0	0	0	0	0	0	0	0	0	45.08	Virulent	NEGATIVE
				7	FKKIKEKLT	8.721	4.406	6.804	4.599	7.068	7.076	6.46	7.699	6.499	4.179	6.244	4.855	121.06	Virulent	NEGATIVE
				8	KKIKEKLTN	0	0	0	0	0	0	0	0	0	0	0	0	-	-	-
10	DSEIQKLKKPELNSLE	0.4338	AAV27416.1	1	DSEIQKLKK	0	0	0	0	0	0	0	0	0	0	0	0	-	-	-
				2	SEIQKLKKP	0	0	0	0	0	0	0	0	0	0	0	0	-	-	-
				3	EIQKLKKPE	0	0	0	0	0	0	0	0	0	0	0	0	-	-	-
				4	IQKLKKPEL	9.261	4.573	6.58	4.655	6.558	7.873	6.319	7.495	6.283	4.032	6.475	6.214	-	-	-
				5	QKLKKPELN	0	0	0	0	0	0	0	0	0	0	0	0	-	-	-
				6	KLKKPELNS	0	0	0	0	0	0	0	0	0	0	0	0	-	-	-
				7	LKKPELNSL	8.335	4.427	6.3	4.437	6.408	7.26	6.163	6.405	6.19	4.193	6.813	6.329	-	-	-
				8	KKPELNSLE	0	0	0	0	0	0	0	0	0	0	0	0	-	-	-
11	TFFLDGKSSFSKSDNK	0.3772	AAV27417.1	1	TFFLDGKSS	0	0	0	0	0	0	0	0	0	0	0	0	-	-	-
				2	FFLDGKSSF	7.525	4.368	6.634	4.427	6.794	7.355	6.407	6.005	6.499	4.287	7.084	6.057	-	-	-
				3	FLDGKSSFS	6.857	4.51	7.053	4.8	7.167	7.205	6.158	6.785	6.485	4.242	6.708	5.061	-	-	-
				4	LDGKSSFSK	6.726	5.675	7.765	5.996	7.762	6.642	7.51	6.795	7.5	5.509	6.91	4.686	-	-	-
				5	DGKSSFSKS	0	0	0	0	0	0	0	0	0	0	0	0	-	-	-
				6	GKSSFSKSD	0	0	0	0	0	0	0	0	0	0	0	0	-	-	-
				7	KSSFSKSDN	0	0	0	0	0	0	0	0	0	0	0	0	-	-	-
				8	SSFSKSDNK	0	0	0	0	0	0	0	0	0	0	0	0	-	-	-
12	NGNLEKDNTYNANVDN	-	AAV27416.1	1	NGNLEKDNT	0	0	0	0	0	0	0	0	0	0	0	0
				2	GNLEKDNTY	0	0	0	0	0	0	0	0	0	0	0	0
				3	NLEKDNTYN	0	0	0	0	0	0	0	0	0	0	0	0
				4	LEKDNTYNA	6.34	4.432	6.435	4.569	6.431	6.223	6.199	5.452	6.295	4.543	6.764	5.354
				5	EKDNTYNAN	0	0	0	0	0	0	0	0	0	0	0	0
				6	KDNTYNANV	0	0	0	0	0	0	0	0	0	0	0	0
				7	DNTYNANVD	0	0	0	0	0	0	0	0	0	0	0	0
				8	NTYNANVDN	0	0	0	0	0	0	0	0	0	0	0	0
13	DLKADNKNDENSPINP	-	AAV27416.1	1	DLKADNKND	0	0	0	0	0	0	0	0	0	0	0	0
				2	LKADNKNDE	4.063	3.159	5.22	3.359	5.33	4.23	4.995	4.352	5.135	3.477	5.527	3.212
				3	KADNKNDEN	0	0	0	0	0	0	0	0	0	0	0	0
				4	ADNKNDENS	0	0	0	0	0	0	0	0	0	0	0	0
				5	DNKNDENSP	0	0	0	0	0	0	0	0	0	0	0	0
				6	NKNDENSPI	0	0	0	0	0	0	0	0	0	0	0	0
				7	KNDENSPIN	0	0	0	0	0	0	0	0	0	0	0	0
				8	NDENSPINP	0	0	0	0	0	0	0	0	0	0	0	0
14	VNKIENPNEVEVKINE	-	AAV27416.1	1	VNKIENPNE	5.771	3.667	5.142	3.99	5.113	5.077	4.839	6.088	4.824	3.606	4.771	3.503
				2	NKIENPNEV	0	0	0	0	0	0	0	0	0	0	0	0
				3	KIENPNEVE	0	0	0	0	0	0	0	0	0	0	0	0
				4	IENPNEVEV	9.219	4.94	7.004	5.116	7.128	7.872	6.902	7.058	6.819	4.866	7.264	6.643
				5	ENPNEVEVK	0	0	0	0	0	0	0	0	0	0	0	0
				6	NPNEVEVKI	0	0	0	0	0	0	0	0	0	0	0	0
				7	PNEVEVKIN	0	0	0	0	0	0	0	0	0	0	0	0
				8	NEVEVKINE	0	0	0	0	0	0	0	0	0	0	0	0
15	LVEIDKKDGENKEIIF	-	AAV27984.1	1	LVEIDKKDG	7.874	3.746	5.748	3.929	6.012	6.014	5.4	6.748	5.439	3.743	5.199	4.393
				2	VEIDKKDGE	3.551	3.422	4.789	3.615	4.862	3.845	4.565	3.919	4.706	3.727	5.189	3.535
				3	EIDKKDGEN	0	0	0	0	0	0	0	0	0	0	0	0
				4	IDKKDGENK	5.917	4.78	6.912	5.068	7.164	5.908	6.586	5.905	6.659	4.678	6.045	3.675
				5	DKKDGENKE	0	0	0	0	0	0	0	0	0	0	0	0
				6	KKDGENKEI	0	0	0	0	0	0	0	0	0	0	0	0
				7	KDGENKEII	0	0	0	0	0	0	0	0	0	0	0	0
				8	DGENKEIIF	0	0	0	0	0	0	0	0	0	0	0	0
16	QARESKDNKIGKTENP	-	AAV27416.1	1	QARESKDNK	0	0	0	0	0	0	0	0	0	0	0	0
				2	ARESKDNKI	0	0	0	0	0	0	0	0	0	0	0	0
				3	RESKDNKIG	0	0	0	0	0	0	0	0	0	0	0	0
				4	ESKDNKIGK	0	0	0	0	0	0	0	0	0	0	0	0
				5	SKDNKIGKT	0	0	0	0	0	0	0	0	0	0	0	0
				6	KDNKIGKTE	0	0	0	0	0	0	0	0	0	0	0	0
				7	DNKIGKTEN	0	0	0	0	0	0	0	0	0	0	0	0
				8	NKIGKTENP	0	0	0	0	0	0	0	0	0	0	0	0
17	DKNSNDLVKFSKDSNP	-	AAV27416.1	1	DKNSNDLVK	0	0	0	0	0	0	0	0	0	0	0	0
				2	KNSNDLVKF	0	0	0	0	0	0	0	0	0	0	0	0
				3	NSNDLVKFS	0	0	0	0	0	0	0	0	0	0	0	0
				4	SNDLVKFSK	0	0	0	0	0	0	0	0	0	0	0	0
				5	NDLVKFSKD	0	0	0	0	0	0	0	0	0	0	0	0
				6	DLVKFSKDS	0	0	0	0	0	0	0	0	0	0	0	0
				7	LVKFSKDSN	5.345	2.668	4.791	2.953	4.893	4.539	4.793	5.764	4.703	3.021	4.824	2.386
				8	VKFSKDSNP	6.023	4.344	5.661	4.526	5.815	6.134	5.192	5.645	5.353	4.344	5.584	5.16
18	KLTNKHSPEPKNNDNN	-	AAV27416.1	1	KLTNKHSPE	0	0	0	0	0	0	0	0	0	0	0	0
				2	LTNKHSPEP	7.173	5.263	7.197	5.421	7.237	7.325	6.93	6.827	6.958	5.286	6.599	5.327
				3	TNKHSPEPK	0	0	0	0	0	0	0	0	0	0	0	0
				4	NKHSPEPKN	0	0	0	0	0	0	0	0	0	0	0	0
				5	KHSPEPKNN	0	0	0	0	0	0	0	0	0	0	0	0
				6	HSPEPKNND	0	0	0	0	0	0	0	0	0	0	0	0
				7	SPEPKNNDN	0	0	0	0	0	0	0	0	0	0	0	0
				8	PEPKNNDNN	0	0	0	0	0	0	0	0	0	0	0	0
19	PGVQKNRGEVQDKETS	-	AAV27984.1	1	PGVQKNRGE	0	0	0	0	0	0	0	0	0	0	0	0
				2	GVQKNRGEV	0	0	0	0	0	0	0	0	0	0	0	0
				3	VQKNRGEVQ	5.571	5.016	6.394	5.271	6.586	5.738	6.132	5.35	6.229	5.194	6.321	4.795
				4	QKNRGEVQD	0	0	0	0	0	0	0	0	0	0	0	0
				5	KNRGEVQDK	0	0	0	0	0	0	0	0	0	0	0	0
				6	NRGEVQDKE	0	0	0	0	0	0	0	0	0	0	0	0
				7	RGEVQDKET	0	0	0	0	0	0	0	0	0	0	0	0
				8	GEVQDKETS	0	0	0	0	0	0	0	0	0	0	0	0
20	SKDSQSKQTDQSEKEP	-	AAV27855.1	1	SKDSQSKQT	0	0	0	0	0	0	0	0	0	0	0	0
				2	KDSQSKQTD	0	0	0	0	0	0	0	0	0	0	0	0
				3	DSQSKQTDQ	0	0	0	0	0	0	0	0	0	0	0	0
				4	SQSKQTDQS	0	0	0	0	0	0	0	0	0	0	0	0
				5	QSKQTDQSE	0	0	0	0	0	0	0	0	0	0	0	0
				6	SKQTDQSEK	0	0	0	0	0	0	0	0	0	0	0	0
				7	KQTDQSEKE	0	0	0	0	0	0	0	0	0	0	0	0
				8	QTDQSEKEP	0	0	0	0	0	0	0	0	0	0	0	0
21	PKKTTDKNGSNNEKIN	-	AAV27417.1	1	PKKTTDKNG	0	0	0	0	0	0	0	0	0	0	0	0
				2	KKTTDKNGS	0	0	0	0	0	0	0	0	0	0	0	0
				3	KTTDKNGSN	0	0	0	0	0	0	0	0	0	0	0	0
				4	TTDKNGSNN	0	0	0	0	0	0	0	0	0	0	0	0
				5	TDKNGSNNE	0	0	0	0	0	0	0	0	0	0	0	0
				6	DKNGSNNEK	0	0	0	0	0	0	0	0	0	0	0	0
				7	KNGSNNEKI	0	0	0	0	0	0	0	0	0	0	0	0
				8	NGSNNEKIN	0	0	0	0	0	0	0	0	0	0	0	0
22	NQENIDKEQQDDSRKP	-	AAV27855.1	1	NQENIDKEQ	0	0	0	0	0	0	0	0	0	0	0	0
				2	QENIDKEQQ	0	0	0	0	0	0	0	0	0	0	0	0
				3	ENIDKEQQD	0	0	0	0	0	0	0	0	0	0	0	0
				4	NIDKEQQDD	0	0	0	0	0	0	0	0	0	0	0	0
				5	IDKEQQDDS	5.335	3.764	5.824	3.898	5.925	5.341	5.498	5.231	5.647	3.895	5.802	4.08
				6	DKEQQDDSR	0	0	0	0	0	0	0	0	0	0	0	0
				7	KEQQDDSRK	0	0	0	0	0	0	0	0	0	0	0	0
				8	EQQDDSRKP	0	0	0	0	0	0	0	0	0	0	0	0
23	AKQEKSSKDSQSKQTD	-	AAV27855.1	1	AKQEKSSKD	0	0	0	0	0	0	0	0	0	0	0	0
				2	KQEKSSKDS	0	0	0	0	0	0	0	0	0	0	0	0
				3	QEKSSKDSQ	0	0	0	0	0	0	0	0	0	0	0	0
				4	EKSSKDSQS	0	0	0	0	0	0	0	0	0	0	0	0
				5	KSSKDSQSK	0	0	0	0	0	0	0	0	0	0	0	0
				6	SSKDSQSKQ	0	0	0	0	0	0	0	0	0	0	0	0
				7	SKDSQSKQT	0	0	0	0	0	0	0	0	0	0	0	0
				8	KDSQSKQTD	0	0	0	0	0	0	0	0	0	0	0	0
24	TQKIDENSKIQEKFDK	-	AAV27416.1	1	TQKIDENSK	0	0	0	0	0	0	0	0	0	0	0	0
				2	QKIDENSKI	0	0	0	0	0	0	0	0	0	0	0	0
				3	KIDENSKIQ	0	0	0	0	0	0	0	0	0	0	0	0
				4	IDENSKIQE	6.314	4.875	7.119	5.248	7.195	6.265	6.93	6.298	6.918	5.224	6.902	4.574
				5	DENSKIQEK	0	0	0	0	0	0	0	0	0	0	0	0
				6	ENSKIQEKF	0	0	0	0	0	0	0	0	0	0	0	0
				7	NSKIQEKFD	0	0	0	0	0	0	0	0	0	0	0	0
				8	SKIQEKFDK	0	0	0	0	0	0	0	0	0	0	0	0
25	RGEVQDKETSQGSQEA	-	AAV27984.1	1	RGEVQDKET	0	0	0	0	0	0	0	0	0	0	0	0
				2	GEVQDKETS	0	0	0	0	0	0	0	0	0	0	0	0
				3	EVQDKETSQ	0	0	0	0	0	0	0	0	0	0	0	0
				4	VQDKETSQG	7.21	5.618	6.85	5.807	7.097	6.578	6.549	6.205	6.587	5.791	6.131	5.732
				5	QDKETSQGS	0	0	0	0	0	0	0	0	0	0	0	0
				6	DKETSQGSQ	0	0	0	0	0	0	0	0	0	0	0	0
				7	KETSQGSQE	0	0	0	0	0	0	0	0	0	0	0	0
				8	ETSQGSQEA	0	0	0	0	0	0	0	0	0	0	0	0
26	KENEISKARYDSEIQK	-	AAV27416.1	1	KENEISKAR	0	0	0	0	0	0	0	0	0	0	0	0
				2	ENEISKARY	0	0	0	0	0	0	0	0	0	0	0	0
				3	NEISKARYD	0	0	0	0	0	0	0	0	0	0	0	0
				4	EISKARYDS	0	0	0	0	0	0	0	0	0	0	0	0
				5	ISKARYDSE	5.303	3.54	5.719	3.765	5.792	5.217	5.284	5.813	5.448	3.521	5.607	3.537
				6	SKARYDSEI	0	0	0	0	0	0	0	0	0	0	0	0
				7	KARYDSEIQ	0	0	0	0	0	0	0	0	0	0	0	0
				8	ARYDSEIQK	0	0	0	0	0	0	0	0	0	0	0	0
27	EVKQQESQVKDQAKQE	-	AAV27855.1	1	EVKQQESQV	0	0	0	0	0	0	0	0	0	0	0	0
				2	VKQQESQVK	6.211	5.595	6.972	5.872	7.195	5.979	6.648	6.201	6.742	5.504	6.422	4.913
				3	KQQESQVKD	0	0	0	0	0	0	0	0	0	0	0	0
				4	QQESQVKDQ	0	0	0	0	0	0	0	0	0	0	0	0
				5	QESQVKDQA	0	0	0	0	0	0	0	0	0	0	0	0
				6	ESQVKDQAK	0	0	0	0	0	0	0	0	0	0	0	0
				7	SQVKDQAKQ	0	0	0	0	0	0	0	0	0	0	0	0
				8	QVKDQAKQE	0	0	0	0	0	0	0	0	0	0	0	0
28	KNLTLGTTKSNNQENI	-	AAV27855.1	1	KNLTLGTTK	0	0	0	0	0	0	0	0	0	0	0	0
				2	NLTLGTTKS	0	0	0	0	0	0	0	0	0	0	0	0
				3	LTLGTTKSN	5.301	4.015	6.237	4.355	6.438	5.775	5.323	5.973	5.693	3.839	5.613	3.675
				4	TLGTTKSNN	0	0	0	0	0	0	0	0	0	0	0	0
				5	LGTTKSNNQ	5.809	4.109	6.182	4.339	6.31	5.776	5.627	5.964	5.821	3.866	5.673	3.902
				6	GTTKSNNQE	0	0	0	0	0	0	0	0	0	0	0	0
				7	TTKSNNQEN	0	0	0	0	0	0	0	0	0	0	0	0
				8	TKSNNQENI	0	0	0	0	0	0	0	0	0	0	0	0
29	RQELRNSSPFSLEKSK	-	AAV27417.1	1	RQELRNSSP	0	0	0	0	0	0	0	0	0	0	0	0
				2	QELRNSSPF	0	0	0	0	0	0	0	0	0	0	0	0
				3	ELRNSSPFS	0	0	0	0	0	0	0	0	0	0	0	0
				4	LRNSSPFSL	8.476	5.241	7.171	5.31	7.075	7.974	6.726	6.813	6.839	4.691	7.203	7.016
				5	RNSSPFSLE	0	0	0	0	0	0	0	0	0	0	0	0
				6	NSSPFSLEK	0	0	0	0	0	0	0	0	0	0	0	0
				7	SSPFSLEKS	0	0	0	0	0	0	0	0	0	0	0	0
				8	SPFSLEKSK	0	0	0	0	0	0	0	0	0	0	0	0
30	DQTSKKKLKKLYRAID	-	AAV27416.1	1	DQTSKKKLK	0	0	0	0	0	0	0	0	0	0	0	0
				2	QTSKKKLKK	0	0	0	0	0	0	0	0	0	0	0	0
				3	TSKKKLKKL	0	0	0	0	0	0	0	0	0	0	0	0
				4	SKKKLKKLY	0	0	0	0	0	0	0	0	0	0	0	0
				5	KKKLKKLYR	0	0	0	0	0	0	0	0	0	0	0	0
				6	KKLKKLYRA	0	0	0	0	0	0	0	0	0	0	0	0
				7	KLKKLYRAI	0	0	0	0	0	0	0	0	0	0	0	0
				8	LKKLYRAID	7.482	4.694	6.906	5.113	7.06	6.837	6.639	8.022	6.59	5.022	6.352	4.169
31	SEIQPESKNLDSDNNI	-	AAV27416.1	1	SEIQPESKN	0	0	0	0	0	0	0	0	0	0	0	0
				2	EIQPESKNL	0	0	0	0	0	0	0	0	0	0	0	0
				3	IQPESKNLD	5.635	4.761	6.929	5.008	7.067	6.021	6.602	6.494	6.75	5.161	6.707	4.241
				4	QPESKNLDS	0	0	0	0	0	0	0	0	0	0	0	0
				5	PESKNLDSD	0	0	0	0	0	0	0	0	0	0	0	0
				6	ESKNLDSDN	0	0	0	0	0	0	0	0	0	0	0	0
				7	SKNLDSDNN	0	0	0	0	0	0	0	0	0	0	0	0
				8	KNLDSDNNI	0	0	0	0	0	0	0	0	0	0	0	0
32	KFRVRQKQKNNQYAYS	-	AAV27416.1	1	KFRVRQKQK	0	0	0	0	0	0	0	0	0	0	0	0
				2	FRVRQKQKN	6.165	4.725	7.11	4.991	7.391	5.991	6.942	6.628	6.959	5.069	6.179	3.532
				3	RVRQKQKNN	0	0	0	0	0	0	0	0	0	0	0	0
				4	VRQKQKNNQ	5.377	4.811	6.068	4.986	6.265	5.132	5.797	5.474	5.883	4.797	5.361	4.189
				5	RQKQKNNQY	0	0	0	0	0	0	0	0	0	0	0	0
				6	QKQKNNQYA	0	0	0	0	0	0	0	0	0	0	0	0
				7	KQKNNQYAY	0	0	0	0	0	0	0	0	0	0	0	0
				8	QKNNQYAYS	0	0	0	0	0	0	0	0	0	0	0	0
33	KKPELNSLEKQENLNK	-	AAV27416.1	1	KKPELNSLE	0	0	0	0	0	0	0	0	0	0	0	0
				2	KPELNSLEK	0	0	0	0	0	0	0	0	0	0	0	0
				3	PELNSLEKQ	0	0	0	0	0	0	0	0	0	0	0	0
				4	ELNSLEKQE	0	0	0	0	0	0	0	0	0	0	0	0
				5	LNSLEKQEN	6.034	3.267	5.428	3.614	5.629	5.205	5.145	6.41	5.145	3.419	4.859	2.731
				6	NSLEKQENL	0	0	0	0	0	0	0	0	0	0	0	0
				7	SLEKQENLN	0	0	0	0	0	0	0	0	0	0	0	0
				8	LEKQENLNK	6.57	5.118	7.246	5.473	7.33	6.266	6.976	6.522	6.98	5.031	6.651	4.506
34	PENLDQKNKDETQQKQ	-	AAV27417.1	1	PENLDQKNK	0	0	0	0	0	0	0	0	0	0	0	0
				2	ENLDQKNKD	0	0	0	0	0	0	0	0	0	0	0	0
				3	NLDQKNKDE	0	0	0	0	0	0	0	0	0	0	0	0
				4	LDQKNKDET	6.554	4.707	6.569	4.789	6.729	6.044	6.299	5.959	6.386	4.578	6.042	4.817
				5	DQKNKDETQ	0	0	0	0	0	0	0	0	0	0	0	0
				6	QKNKDETQQ	0	0	0	0	0	0	0	0	0	0	0	0
				7	KNKDETQQK	0	0	0	0	0	0	0	0	0	0	0	0
				8	NKDETQQKQ	0	0	0	0	0	0	0	0	0	0	0	0
35	YQKLNEKSQNLSISQT	-	AAV27417.1	1	YQKLNEKSQ	6.592	4.496	5.48	4.77	5.751	5.323	5.195	6.309	5.213	4.43	4.866	4.245
				2	QKLNEKSQN	0	0	0	0	0	0	0	0	0	0	0	0
				3	KLNEKSQNL	0	0	0	0	0	0	0	0	0	0	0	0
				4	LNEKSQNLS	7.113	5.504	7.413	5.639	7.61	6.788	7.141	6.937	7.227	5.617	6.746	5.229
				5	NEKSQNLSI	0	0	0	0	0	0	0	0	0	0	0	0
				6	EKSQNLSIS	0	0	0	0	0	0	0	0	0	0	0	0
				7	KSQNLSISQ	0	0	0	0	0	0	0	0	0	0	0	0
				8	SQNLSISQT	0	0	0	0	0	0	0	0	0	0	0	0

## Sheet: Sheet3
Sheet 3. Selection of MHC-I binding epitopes within the four immunodominant antigens, calculation results of MHC-I binding prediction, MHC I immunogenicity score, MHCPred server version 2.0 and VaxiJen V2.0 services were listed, and 6 MHC-I binding epitopes were identified.
a The epitopes that calculated IC50 < 500 nM were selected as potential MHC-I binding epitopes.
b The epitopes that MHC I immunogenicity score service predicted score > 0 were selected for further selection.
c The epitopes were evaluated for their binding affinity with predominant HLA I allele HLA A*0201 by MHCPred server version 2.0, and the epitopes that predicted IC50 < 500 nM were shortlisted.
d The epitopes that immunogenicity predicted by VaxiJen V2.0 > 0.5 were selected as MHC-I binding epitopes
MHC-I binding prediction v2.23 prediction result									MHC I immunogenicity scoreb	Binding affinity calculated by MHCPred server version 2.0		Immunogenicity predicted by VaxiJen V2.0d
Num	Sequence	Binding allele	Primary antigen	Start position	End position	Length	IC50 (nm)a	Rank		Predicted IC50 Value (nM)c	Confidence of prediction (Max = 1)
1	ATEIAILFY	SLA-1*0401	AAV27855.1	160	168	9	45.95	0.03	0.38884	-	-	-
2	QVDGYFIGL	SLA-1*0401	AAV27417.1	780	788	9	423.64	0.23	0.28002	86.5	1	0.9942
3	KNYITNINF	SLA-3*0401	AAV27417.1	361	369	9	238.67	0.03	0.27297	-	-	-
4	YTYNFDFDY	SLA-1*0401	AAV27855.1	387	395	9	330.97	0.18	0.23893	61.66	0.89	2.4296
5	KNFENLFDY	SLA-3*0401	AAV27417.1	340	348	9	220.01	0.03	0.23377	114.55	0.78	0.2406
6	SFNNHFADF	SLA-1*0401	AAV27416.1	670	678	9	424.98	0.23	0.17907	-	-	-
7	KLTFLISFY	SLA-1*0401	AAV27416.1	982	990	9	486.34	0.25	0.17366	359.75	0.89	1.5432
8	AFDALNFHF	SLA-1*0401	AAV27855.1	53	61	9	275.38	0.16	0.14738	-	-	-
9	KHYTYNFDF	SLA-3*0401	AAV27855.1	385	393	9	379.23	0.03	0.13993	24.66	0.89	1.4234
10	DYDATQEIY	SLA-1*0401	AAV27855.1	394	402	9	441.24	0.23	0.13759	-	-	-
11	KSVPNTTFF	SLA-1*0401	AAV27855.1	319	327	9	285.54	0.16	0.13364	404.58	0.89	0.0709
12	NLEEYLQFY	SLA-1*0401	AAV27416.1	91	99	9	407.7	0.22	0.08985	-	-	-
13	ARDQIRNAF	SLA-1*0401	AAV27417.1	996	1004	9	379.47	0.21	0.08636	-	-	-
14	LADLLLAFY	SLA-1*0401	AAV27416.1	743	751	9	51.06	0.03	0.07622	379.31	0.89	1.0423
15	ATQEIYSGY	SLA-1*0401	AAV27855.1	397	405	9	73.58	0.04	0.06945	-	-	-
16	LQDNIPTMY	SLA-1*0401	AAV27416.1	280	288	9	223.06	0.13	0.05001	-	-	-
17	KLDEGKTIF	SLA-1*0401	AAV27855.1	695	703	9	41.44	0.03	0.04847	-	-	-
18	RTNFNSAEF	SLA-1*0401	AAV27855.1	26	34	9	218.49	0.13	0.04519	-	-	-
19	FADFYNQGF	SLA-1*0401	AAV27416.1	675	683	9	258.14	0.15	0.03735	-	-	-
20	KIFDNNLNF	SLA-3*0401	AAV27417.1	246	254	9	220.05	0.03	0.03479	238.23	1	0.5067
21	SVPADLLNY	SLA-1*0401	AAV27416.1	900	908	9	347.92	0.19	0.03379	-	-	-
22	KKDENSAAW	SLA-1*0401	AAV27417.1	445	453	9	226.72	0.14	0.0018	-	-	-
23	IILKGIAVY	SLA-1*0401	AAV27417.1	975	983	9	330.22	0.18	-0.00518	-	-	-
24	AFDDAAKFY	SLA-1*0401	AAV27417.1	602	610	9	24.64	0.02	-0.00915	-	-	-
25	SLSNTFGKY	SLA-1*0401	AAV27984.1	265	273	9	368.13	0.2	-0.00961	-	-	-
26	SISQTENPF	SLA-1*0401	AAV27417.1	57	65	9	341.15	0.18	-0.05015	-	-	-
27	ISDHTMVYF	SLA-1*0401	AAV27984.1	337	345	9	145.95	0.09	-0.05507	-	-	-
28	ILDNKEGDF	SLA-1*0401	AAV27417.1	562	570	9	92.54	0.05	-0.0735	-	-	-
29	INDDISSDF	SLA-1*0401	AAV27417.1	553	561	9	257.17	0.15	-0.12327	-	-	-
30	KIDKVAPDN	SLA-1*0401	AAV27855.1	597	605	9	391.58	0.21	-0.12917	-	-	-
31	KVAPDNKAY	SLA-1*0401	AAV27855.1	600	608	9	192.27	0.12	-0.14209	-	-	-
32	ILEKFLSEY	SLA-1*0401	AAV27855.1	916	924	9	81.37	0.05	-0.16206	-	-	-
33	KKDGRSMNY	SLA-1*0401	AAV27984.1	315	323	9	101.38	0.05	-0.21601	-	-	-
34	LSDSKIALY	SLA-1*0401	AAV27855.1	178	186	9	45.51	0.03	-0.21745	-	-	-
35	YVDKNNNPL	SLA-1*0401	AAV27417.1	327	335	9	291.13	0.16	-0.23413	-	-	-
36	FTNQGNKNY	SLA-1*0401	AAV27417.1	254	262	9	138.74	0.09	-0.27753	-	-	-
37	TVNISSPSF	SLA-1*0401	AAV27417.1	679	687	9	98.18	0.05	-0.29103	-	-	-
38	NIEKNLAKF	SLA-1*0401	AAV27417.1	162	170	9	413.31	0.22	-0.29422	-	-	-
39	KTLHSQSFF	SLA-1*0401	AAV27416.1	591	599	9	310.77	0.18	-0.31241	-	-	-
40	NIDKISSYF	SLA-1*0401	AAV27416.1	949	957	9	36.14	0.02	-0.37771	-	-	-
41	KNFKSFQSY	SLA-3*0401	AAV27417.1	794	802	9	194.79	0.02	-0.42432	-	-	-
42	TNDKKSLFF	SLA-1*0401	AAV27416.1	319	327	9	63.36	0.04	-0.51649	-	-	-
43	ASDNSSSKF	SLA-1*0401	AAV27855.1	724	732	9	29.93	0.02	-0.58176	-	-	-
